# Supplementary material for: Understanding Antibiotic Usage on Small-Scale Dairy Farms in the Indian States of Assam and Haryana Using a Mixed-Methods Approach—Outcomes and Challenges
Source: Antibiotics (Basel). 2021 Sep 18;10(9):1124. doi: 10.3390/antibiotics10091124 (PMC8468593; doi:10.3390/antibiotics10091124)
Supplement: Supplementary file 1 [file antibiotics-10-01124-s001.zip]

Archive with 1 entries (1 files):
- antibiotics-1321299-supplementary.pdf
